# Supplementary material for: A Systematic Review of MicroRNAs in Hemorrhagic Neurovascular Disease: Cerebral Cavernous Malformations as a Paradigm
Source: Int J Mol Sci. 2025 Apr 17;26(8):3794. doi: 10.3390/ijms26083794 (PMC12028044; doi:10.3390/ijms26083794)
Supplement: Supplementary file 1 [file ijms-26-03794-s001.zip]

Archive with 11 entries (11 files):
- Supplementary File S1.xlsx
- Supplementary File S10.xlsx
- Supplementary File S2.xlsx
- Supplementary File S3.xlsx
- Supplementary File S4.xlsx
- Supplementary File S5.xlsx
- Supplementary File S6.xlsx
- Supplementary File S7.xlsx
- Supplementary File S8.xlsx
- Supplementary File S9.xlsx
- supplementary_material_030425.pdf
