# Supplementary material for: A Systematic Review of MicroRNAs in Hemorrhagic Neurovascular Disease: Cerebral Cavernous Malformations as a Paradigm
Source: Int J Mol Sci. 2025 Apr 17;26(8):3794. doi: 10.3390/ijms26083794 (PMC12028044; doi:10.3390/ijms26083794)
Supplement: Supplementary file 1 [file ijms-26-03794-s001.zip › Supplementary File S1.xlsx]

## Sheet: Preclinical CCM
Supplementary File 1. Preclinical miRNAs identified in CCM
miRNA	Reference	PubMed ID	Type of model	Target (Mechanistic [M] / Predictive [P])	Biological Process
miR-128-3p	Romanos et al. (2023)	35715588	In vivo mouse	P	Not studied
miR-139-3p	Schwefel et al. (2019)	30549232	In vitro (Human UVEC, CI-huVEC, human BMEC)	Not studied	Vascular processes
miR-139-5p	Schwefel et al. (2019)	30549232	In vitro (Human UVEC, CI-huVEC, human BMEC)	Not studied	Vascular processes
miR-20b-5p	Romanos et al. (2023)	35715588	In vivo mouse	P	Not studied
miR-216a-3p	Schwefel et al. (2019)	30549232	In vitro (Human UVEC, CI-huVEC, human BMEC)	Not studied	Vascular processes
miR-217	Schwefel et al. (2019)	30549232	In vitro (Human UVEC, CI-huVEC, human BMEC)	Not studied	Vascular processes
miR-27a	Li et al. (2020)	32502201	In vitro (Human UVEC) / In vivo mouse	M	Vascular processes
miR-323-3p	Romanos et al. (2023)	35715588	In vivo mouse	P	Not studied
miR-335-3p	Schwefel et al. (2019)	30549232	In vitro (Human UVEC, CI-huVEC, human BMEC)	Not studied	Vascular processes
miR-3472a	Koskimaki et al. (2019)	31426861	In vitro (mouse BMECs) / in vivo mouse	P	Not studied
miR-369-5p	Romanos et al. (2023)	35715588	In vivo mouse	P	Not studied
miR-375-3p	Romanos et al. (2023)	35715588	In vivo mouse	P	Not studied
miR-410-3p	Romanos et al. (2023)	35715588	In vivo mouse	P	Not studied
miR-425-5p	Gao et al. (2016)	27132035	In vitro (Human UVEC) / In vivo mouse	M	Apoptosis and oxidative stress, Vascular processes, Cell proliferation
miR-487b-3p	Romanos et al. (2023)	35715588	In vivo mouse	P	Not studied
miR-493-3p	Schwefel et al. (2019)	30549232	In vitro (Human UVEC, CI-huVEC, human BMEC)	Not studied	Vascular processes
miR-493-5p	Schwefel et al. (2019)	30549232	In vitro (Human UVEC, CI-huVEC, human BMEC)	Not studied	Vascular processes
miR-9-5p	Romanos et al. (2023)	35715588	In vivo mouse	P	Not studied
miR-93-5p	Romanos et al. (2023)	35715588	In vivo mouse	P	Not studied
