# Supplementary material for: A Systematic Review of MicroRNAs in Hemorrhagic Neurovascular Disease: Cerebral Cavernous Malformations as a Paradigm
Source: Int J Mol Sci. 2025 Apr 17;26(8):3794. doi: 10.3390/ijms26083794 (PMC12028044; doi:10.3390/ijms26083794)
Supplement: Supplementary file 1 [file ijms-26-03794-s001.zip › Supplementary File S10.xlsx]

## Sheet: TriangularMatrix
Supplementary File 10. Preclinical and Clinical miRNAs identified between CCM, AVM, MMD, and ICH
miRNAs specific for each pathology are highlighted in green.
miRNA	Overlap
miR-9-5p	Preclinical CCM ∩ Clinical CCM
miR-93-5p	Preclinical CCM ∩ Clinical CCM
miR-128-3p	Preclinical CCM ∩ Clinical CCM
miR-375-3p	Preclinical CCM ∩ Clinical CCM
miR-20b-5p	Preclinical CCM ∩ Clinical CCM
miR-323-3p	Preclinical CCM ∩ Clinical CCM
miR-369-5p	Preclinical CCM ∩ Clinical CCM
miR-410-3p	Preclinical CCM ∩ Clinical CCM
miR-487b-3p	Preclinical CCM ∩ Clinical CCM
miR-9-5p	Preclinical CCM ∩ Clinical MMD
miR-139-5p	Preclinical CCM ∩ Clinical MMD
miR-9-5p	Preclinical CCM ∩ Preclinical ICH
miR-93-5p	Preclinical CCM ∩ Preclinical ICH
miR-128-3p	Preclinical CCM ∩ Preclinical ICH
miR-375-3p	Preclinical CCM ∩ Preclinical ICH
miR-93-5p	Preclinical CCM ∩ Clinical ICH
miR-27a	Preclinical CCM ∩ Clinical ICH
miR-451a	Clinical CCM ∩ Clinical MMD
miR-9-5p	Clinical CCM ∩ Clinical MMD
miR-144-3p	Clinical CCM ∩ Clinical MMD
miR-25-3p	Clinical CCM ∩ Clinical MMD
miR-361-5p	Clinical CCM ∩ Clinical MMD
miR-486-3p	Clinical CCM ∩ Clinical MMD
miR-486-5p	Clinical CCM ∩ Clinical MMD
miR-501-3p	Clinical CCM ∩ Clinical MMD
miR-92a-3p	Clinical CCM ∩ Clinical MMD
miR-451a	Clinical CCM ∩ Preclinical ICH
miR-9-5p	Clinical CCM ∩ Preclinical ICH
miR-93-5p	Clinical CCM ∩ Preclinical ICH
miR-128-3p	Clinical CCM ∩ Preclinical ICH
miR-144-3p	Clinical CCM ∩ Preclinical ICH
miR-20a-5p	Clinical CCM ∩ Preclinical ICH
miR-25-3p	Clinical CCM ∩ Preclinical ICH
miR-375-3p	Clinical CCM ∩ Preclinical ICH
let-7b-5p	Clinical CCM ∩ Preclinical ICH
miR-183-5p	Clinical CCM ∩ Preclinical ICH
miR-451a	Clinical CCM ∩ Clinical ICH
miR-93-5p	Clinical CCM ∩ Clinical ICH
miR-20a-5p	Clinical CCM ∩ Clinical ICH
miR-18a	Preclinical AVM ∩ Clinical AVM
miR-137	Preclinical AVM ∩ Clinical AVM
miR-195*	Preclinical AVM ∩ Clinical AVM
miR-18a	Preclinical AVM ∩ Preclinical ICH
miR-134-5p	Preclinical AVM ∩ Clinical ICH
miR-18a	Clinical AVM ∩ Preclinical ICH
miR-200b-3p	Clinical AVM ∩ Preclinical ICH
let-7c	Preclinical MMD ∩ Clinical MMD
miR-125a-3p	Preclinical MMD ∩ Clinical MMD
miR-6760-5p	Preclinical MMD ∩ Clinical MMD
let-7c	Preclinical MMD ∩ Preclinical ICH
miR-125b-5p	Preclinical MMD ∩ Clinical ICH
miR-451a	Clinical MMD ∩ Preclinical ICH
miR-9-5p	Clinical MMD ∩ Preclinical ICH
let-7c	Clinical MMD ∩ Preclinical ICH
miR-126	Clinical MMD ∩ Preclinical ICH
miR-130a	Clinical MMD ∩ Preclinical ICH
miR-144-3p	Clinical MMD ∩ Preclinical ICH
miR-146a	Clinical MMD ∩ Preclinical ICH
miR-25-3p	Clinical MMD ∩ Preclinical ICH
miR-340-5p	Clinical MMD ∩ Preclinical ICH
miR-122-5p	Clinical MMD ∩ Preclinical ICH
miR-155-5p	Clinical MMD ∩ Preclinical ICH
miR-200c-3p	Clinical MMD ∩ Preclinical ICH
miR-34a-5p	Clinical MMD ∩ Preclinical ICH
miR-451a	Clinical MMD ∩ Clinical ICH
miR-126	Clinical MMD ∩ Clinical ICH
miR-130a	Clinical MMD ∩ Clinical ICH
miR-146a	Clinical MMD ∩ Clinical ICH
miR-340-5p	Clinical MMD ∩ Clinical ICH
miR-19a-3p	Clinical MMD ∩ Clinical ICH
miR-320a	Clinical MMD ∩ Clinical ICH
miR-320b	Clinical MMD ∩ Clinical ICH
miR-363-3p	Clinical MMD ∩ Clinical ICH
miR-574-5p	Clinical MMD ∩ Clinical ICH
miR-451a	Preclinical ICH ∩ Clinical ICH
miR-93-5p	Preclinical ICH ∩ Clinical ICH
miR-126	Preclinical ICH ∩ Clinical ICH
miR-130a	Preclinical ICH ∩ Clinical ICH
miR-146a	Preclinical ICH ∩ Clinical ICH
miR-20a-5p	Preclinical ICH ∩ Clinical ICH
miR-340-5p	Preclinical ICH ∩ Clinical ICH
let-7a	Preclinical ICH ∩ Clinical ICH
let-7c-5p	Preclinical ICH ∩ Clinical ICH
miR-124	Preclinical ICH ∩ Clinical ICH
miR-124-3p	Preclinical ICH ∩ Clinical ICH
miR-126-3p	Preclinical ICH ∩ Clinical ICH
miR-143	Preclinical ICH ∩ Clinical ICH
miR-146a-5p	Preclinical ICH ∩ Clinical ICH
miR-155	Preclinical ICH ∩ Clinical ICH
miR-181b	Preclinical ICH ∩ Clinical ICH
miR-181c	Preclinical ICH ∩ Clinical ICH
miR-195-5p	Preclinical ICH ∩ Clinical ICH
miR-21-5p	Preclinical ICH ∩ Clinical ICH
miR-23a-3p	Preclinical ICH ∩ Clinical ICH
miR-26a	Preclinical ICH ∩ Clinical ICH
miR-27a-3p	Preclinical ICH ∩ Clinical ICH
miR-367	Preclinical ICH ∩ Clinical ICH
miR-378a-5p	Preclinical ICH ∩ Clinical ICH
miR-451	Preclinical ICH ∩ Clinical ICH
miR-506	Preclinical ICH ∩ Clinical ICH
miR-6838-5p	Preclinical ICH ∩ Clinical ICH
miR‐143‐3p	Preclinical ICH ∩ Clinical ICH
