# Supplementary material for: A Systematic Review of MicroRNAs in Hemorrhagic Neurovascular Disease: Cerebral Cavernous Malformations as a Paradigm
Source: Int J Mol Sci. 2025 Apr 17;26(8):3794. doi: 10.3390/ijms26083794 (PMC12028044; doi:10.3390/ijms26083794)
Supplement: Supplementary file 1 [file ijms-26-03794-s001.zip › Supplementary File S2.xlsx]

## Sheet: Clinical CCM
Supplementary File 2. Clinical miRNAs identified in CCM
miRNA	Reference	PubMed ID	Cases (N)	Age (± S.D.)	Controls (N)	Age (± S.D.)	Type of Control	Sample type	Up-/down-regulated in CCM	Biological process
let-7b-5p	Kar et al. (2017)	28181149	3	45 (±7.8)	1	Not available	Healthy	Tissue	Downregulated	Vascular processes
let-7e-5p	Romanos et al. (2023)	35715588	13 (CCM1) 10 (CCM3)	30.9 (±21.9) (CCM1) 24.1 (±13.5) (CCM3)	7	22.1 (±4.1)	Healthy	Plasma	Upregulated	Not studied
miR-1180-3p	Srinath et al. (2023)	36869161	20	Not available	20	Not available	Non-CASH	Plasma	Downregulated	Not studied
miR-128-3p	Romanos et al. (2023)	35715588	13 (CCM1)	30.9 (±21.9)	10	24.1 (±13.5)	CCM3	Plasma	Downregulated	Neuron, glia and pericyte function, Permeability and adhesion, Apoptosis and oxidative stress, Vascular processes, Inflammation and immune response, Cell proliferation
miR-144-3p	Srinath et al. (2023)	36869161	20	Not available	20	Not available	Non-CASH	Plasma	Downregulated	Not studied
miR-144-5p	Srinath et al. (2023)	36869161	20	Not available	20	Not available	Non-CASH	Plasma	Downregulated	Not studied
miR-151b	Srinath et al. (2023)	36869161	20	Not available	20	Not available	Non-CASH	Plasma	Downregulated	Not studied
miR-16-5p	Srinath et al. (2023)	36869161	20	Not available	20	Not available	Non-CASH	Plasma	Downregulated	Not studied
miR-181a-2-3p	Kar et al. (2017)	28181149	3	45 (±7.8)	1	Not available	Healthy	Tissue	Downregulated	Vascular processes
miR-182-5p	Srinath et al. (2023)	36869161	20	Not available	20	Not available	Non-CASH	Plasma	Downregulated	Not studied
miR-183-5p	Srinath et al. (2023)	36869161	20	Not available	20	Not available	Non-CASH	Plasma	Downregulated	Not studied
miR-20a-5p	Srinath et al. (2023)	36869161	20	Not available	20	Not available	Non-CASH	Plasma	Downregulated	Not studied
miR-20b-5p	Romanos et al. (2023)	35715588	13 (CCM1)	30.9 (±21.9)	7	22.1 (±4.1)	Healthy	Plasma	Upregulated	Neuron, glia and pericyte function, Permeability and adhesion, Apoptosis and oxidative stress, Vascular processes, Inflammation and immune response, Cell proliferation
miR-25-3p	Srinath et al. (2023)	36869161	20	Not available	20	Not available	Non-CASH	Plasma	Downregulated	Not studied
miR-30d-5p	Srinath et al. (2023)	36869161	20	Not available	20	Not available	Non-CASH	Plasma	Downregulated	Not studied
miR-323-3p	Romanos et al. (2023)	35715588	13 (CCM1)	30.9 (±21.9)	10	24.1 (±13.5)	CCM3	Plasma	Upregulated	Not studied
miR-361-5p	Kar et al. (2017)	28181149	3	45 (±7.8)	1	Not available	Healthy	Tissue	Downregulated	Vascular processes
miR-369-5p	Romanos et al. (2023)	35715588	10 (CCM3)	24.1 (±13.5)	7	22.1 (±4.1)	Healthy	Plasma	Upregulated	Not studied
miR-370-3p	Kar et al. (2017)	28181149	3	45 (±7.8)	1	Not available	Healthy	Tissue	Downregulated	Neuron, glia and pericyte function, Permeability and adhesion, Apoptosis and oxidative stress, Vascular processes, Inflammation and immune response, Cell proliferation
miR-375-3p	Romanos et al. (2023)	35715588	13 (CCM1)	30.9 (±21.9)	7	22.1 (±4.1)	Healthy	Plasma	Upregulated	Not studied
miR-375-3p	Romanos et al. (2023)	35715588	10 (CCM3)	24.1 (±13.5)	7	22.1 (±4.1)	Healthy	Plasma	Upregulated	Not studied
miR-410-3p	Romanos et al. (2023)	35715588	13 (CCM1)	30.9 (±21.9)	10	24.1 (±13.5)	CCM3	Plasma	Upregulated	Neuron, glia and pericyte function, Apoptosis and oxidative stress, Inflammation and immune response, Cell proliferation
miR-451a	Srinath et al. (2023)	36869161	20	Not available	20	Not available	Non-CASH	Plasma	Downregulated	Not studied
miR-4732-3p	Srinath et al. (2023)	36869161	20	Not available	20	Not available	Non-CASH	Plasma	Downregulated	Not studied
miR-486-3p	Srinath et al. (2023)	36869161	20	Not available	20	Not available	Non-CASH	Plasma	Downregulated	Not studied
miR-486-5p	Srinath et al. (2023)	36869161	20	Not available	20	Not available	Non-CASH	Plasma	Downregulated	Not studied
miR-487b-3p	Romanos et al. (2023)	35715588	10 (CCM3)	24.1 (±13.5)	7	22.1 (±4.1)	Healthy	Plasma	Upregulated	Not studied
miR-501-3p	Srinath et al. (2023)	36869161	20	Not available	20	Not available	Non-CASH	Plasma	Downregulated	Not studied
miR-629-5p	Srinath et al. (2023)	36869161	20	Not available	20	Not available	Non-CASH	Plasma	Downregulated	Not studied
miR-660-5p	Srinath et al. (2023)	36869161	20	Not available	20	Not available	Non-CASH	Plasma	Downregulated	Not studied
miR-7706	Srinath et al. (2023)	36869161	20	Not available	20	Not available	Non-CASH	Plasma	Downregulated	Not studied
miR-9-5p	Romanos et al. (2023)	35715588	13 (CCM1)	30.9 (±21.9)	10	24.1 (±13.5)	CCM3	Plasma	Downregulated	Neuron, glia and pericyte function, Permeability and adhesion, Apoptosis and oxidative stress, Vascular processes, Inflammation and immune response, Cell proliferation
miR-92a-3p	Srinath et al. (2023)	36869161	20	Not available	20	Not available	Non-CASH	Plasma	Downregulated	Not studied
miR-93-5p	Romanos et al. (2023)	35715588	10 (CCM3)	24.1 (±13.5)	7	22.1 (±4.1)	Healthy	Plasma	Downregulated	Neuron, glia and pericyte function, Permeability and adhesion, Apoptosis and oxidative stress, Vascular processes, Inflammation and immune response, Cell proliferation
miR-93-5p	Romanos et al. (2023)	35715588	13 (CCM1)	30.9 (±21.9)	10	24.1 (±13.5)	CCM3	Plasma	Downregulated	Neuron, glia and pericyte function, Permeability and adhesion, Apoptosis and oxidative stress, Vascular processes, Inflammation and immune response, Cell proliferation
miR-95-3p	Kar et al. (2017)	28181149	3	45 (±7.8)	1	Not available	Healthy	Tissue	Downregulated	Vascular processes
