# Supplementary material for: A Systematic Review of MicroRNAs in Hemorrhagic Neurovascular Disease: Cerebral Cavernous Malformations as a Paradigm
Source: Int J Mol Sci. 2025 Apr 17;26(8):3794. doi: 10.3390/ijms26083794 (PMC12028044; doi:10.3390/ijms26083794)
Supplement: Supplementary file 1 [file ijms-26-03794-s001.zip › Supplementary File S3.xlsx]

## Sheet: Preclinical AVM
Supplementary File 3. Preclinical miRNAs identified in AVM
miRNA	Reference	PubMed ID	Type of model	Target (Mechanistic [M] / Predictive [P])	Biological Process
miR-134-5p	Chen et al. (2022)	35247777	In vivo rat	P	Apoptosis and oxidative stress, Vascular processes
miR-137	Huang et al. (2017)	28802071	In vivo mouse	M	Vascular processes
miR-18a	Marín-Ramos et al. (2020)	32755283	In vivo mouse	M	Vascular processes
miR-195*	Huang et al. (2017)	28802071	In vivo mouse	M	Vascular processes
miR-204-3p	Chen et al. (2022)	35247777	In vivo rat	P	Vascular processes
