# Supplementary material for: A Systematic Review of MicroRNAs in Hemorrhagic Neurovascular Disease: Cerebral Cavernous Malformations as a Paradigm
Source: Int J Mol Sci. 2025 Apr 17;26(8):3794. doi: 10.3390/ijms26083794 (PMC12028044; doi:10.3390/ijms26083794)
Supplement: Supplementary file 1 [file ijms-26-03794-s001.zip › Supplementary File S4.xlsx]

## Sheet: Clinical AVM
Supplementary File 4. Clinical miRNAs identified in AVM
miRNA	Reference	PubMed ID	Cases (N)	Age (± S.D.)	Controls (N)	Age (± S.D.)	Type of Control	Sample type	Up-/down-regulated in AVM	Biological process
miR-137	Huang et al. (2017)	28802071	6	31 (±13)	5	37 (±8)	Healthy	Tissue	Downregulated	Vascular processes
miR-18a	Ferreira et al. (2014)	24203843	6	24.33 (±6.47)	4	Not available	Control BECs	Tissue (AVM-BECs)	Downregulated	Vascular processes, Cell proliferation
miR-18a	Marín-Ramos et al. (2020)	32755283	Not available	Not available	Not available	Not available	Not available	Tissue (AVM-BECs)	Neither (administered as treatment)	Vascular processes
miR-18a	Ferreira et al. (2014)	24837588	6	24.33 (±6.47)	4	Not available	Healthy	Tissue (AVM-BECs)	Neither (administered as treatment)	Vascular processes, Cell proliferation
miR-195*	Huang et al. (2017)	28802071	6	31 (±13)	5	37 (±8)	Healthy	Tissue	Downregulated	Vascular processes
miR-199a-5p	Chen et al. (2018)	29689389	3	27 (±9.0)	3	18 (±18)	Healthy	Plasma	Upregulated	Vascular processes
miR-200b-3p	Chen et al. (2018)	29689389	3	27 (±9.0)	3	18 (±18)	Healthy	Plasma	Upregulated	Vascular processes
miR-3131	He et al. (2023)	36718590	Not available	Not available	None	None	None	Tissue (AVM-BECs derived exosomes)	Upregulated	Vascular processes
miR-7-5p	Chen et al. (2018)	29689389	3	27 (±9.0)	3	18 (±18)	Healthy	Plasma	Upregulated	Vascular processes
