# Supplementary material for: A Systematic Review of MicroRNAs in Hemorrhagic Neurovascular Disease: Cerebral Cavernous Malformations as a Paradigm
Source: Int J Mol Sci. 2025 Apr 17;26(8):3794. doi: 10.3390/ijms26083794 (PMC12028044; doi:10.3390/ijms26083794)
Supplement: Supplementary file 1 [file ijms-26-03794-s001.zip › Supplementary File S5.xlsx]

## Sheet: Preclinical MMD
Supplementary File 5. Preclinical miRNAs identified in MMD
miRNA	Reference	PubMed ID	Type of model	Target (Mechanistic [M] / Predictive [P])	Biological Process
let-7c	Ma et al. (2023)	36181627	In vitro (human HASMC, human UVEC, human THP-1 monocytes, human BMEC)	Not studied	Vascular processes, Inflammation and immune response
miR-125a-3p	Liu et al. (2022)	36497052	In vitro (human HEK293T cell line, human smooth muscle, and human endothelial cells)	M	Vascular processes
miR-125b-5p	Liu et al. (2024)	38434376	In vitro (mouse bEnd.3 cell line)	Not studied	Vascular processes
miR-151a-3p	Liu et al. (2024)	38434376	In vitro (mouse bEnd.3 cell line)	Not studied	Vascular processes
miR-6760-5p	Wen et al. (2025)	39662645	In vitro (human UVEC, human HEK293T cell line)	M	Vascular processes
