# Supplementary material for: A Systematic Review of MicroRNAs in Hemorrhagic Neurovascular Disease: Cerebral Cavernous Malformations as a Paradigm
Source: Int J Mol Sci. 2025 Apr 17;26(8):3794. doi: 10.3390/ijms26083794 (PMC12028044; doi:10.3390/ijms26083794)
Supplement: Supplementary file 1 [file ijms-26-03794-s001.zip › Supplementary File S6.xlsx]

## Sheet: Clinical MMD
Supplementary File 6. Clinical miRNAs identified in MMD
miRNA	Reference	PubMed ID	Cases (N)	Age (± S.D.)	Controls (N)	Age (± S.D.)	Type of Control	Sample type	Up-/down-regulated in MMD	Biological process
let-7c	Ma et al. (2023)	36181627	15	Not available	8	Not available	Non-MMD	Plasma	Upregulated	Vascular processes, Inflammation and immune response
let-7c	Zhao et al. (2015)	26070522	49	42.41 (± 10.90)	30	45 (± 12.35)	Normal	Serum	Upregulated	Not studied
miR-100-5p	Lee et al. (2019)	31658621	12	13.8 (±4.6)	15	29.7 (±15.2)	Non-MMD	extracellular vesicles (EV)	Downregulated	Not studied
miR-106b	Dai et al. (2014)	25093848	10	34.40 (±10.29)	10	29.50 (±3.38)	Healthy	Serum	Upregulated	Cell proliferation
miR-107	Gu et al. (2020)	32617116	10	34.40 (±10.29)	10	29.50 (±3.38)	Healthy	Serum	Not studied (enriched only)	Vascular processes,
miR-122-5p	Lee et al. (2019)	31658621	12	13.8 (±4.6)	16	29.7 (±15.2)	Non-MMD	EV	Downregulated	Not studied
miR-125a-3p	Dai et al. (2014)	25093848	10	34.40 (±10.29)	10	29.50 (±3.38)	Healthy	Serum	Downregulated	Cell proliferation
miR-126	Dai et al. (2014)	25093848	10	34.40 (±10.29)	10	29.50 (±3.38)	Healthy	Serum	Upregulated	Cell proliferation
miR-1306-5p	Huang et al. (2023)	37413774	9	48.9 (±12.1)	10	46.1 (±6.4)	Patients with suspected MMD but excluded by digital subtraction angiography	Plasma	Downregulated	Cell proliferation
miR-130a	Dai et al. (2014)	25093848	10	34.40 (±10.29)	10	29.50 (±3.38)	Healthy	Serum	Upregulated	Cell proliferation
miR-139-5p	Lee et al. (2019)	31658621	12	13.8 (±4.6)	18	29.7 (±15.2)	Non-MMD	EV-depleted plasma	Upregulated	Not studied
miR-142-3p	Kang et al. (2022)	35669195	30	38.73 (±8.08)	10	34.4 (±2.99)	Healthy	Circulating leukocytes	Upregulated	Not studied
miR-142-5p	Kang et al. (2022)	35669195	30	38.73 (±8.08)	10	34.4 (±2.99)	Healthy	Circulating leukocytes	Upregulated	Not studied
miR-144-3p	Kang et al. (2022)	35669195	30	38.73 (±8.08)	10	34.4 (±2.99)	Healthy	Circulating leukocytes	Downregulated	Not studied
miR-146a	Park et al. (2012)	22659075	107	20.9 (±15.9)	240	23.7 (±15.70)	Healthy	whole blood	NA	Inflammation and immune response
miR-155-5p	Wang et al. (2021)	33942536	29	35.5 (±15.7)	30	47.3 (±8.0)	Patients with MMD but no angiogenesis	cerebrospinal fluid (CSF)	Upregulated	Vascular processes
miR-196a2	Park et al. (2012)	22659075	107	20.9 (±15.9)	241	23.7 (±15.70)	Healthy	whole blood	Upregulated	Apoptosis and oxidative stress, Cell proliferation
miR-196b-5p	Huang et al. (2023)	37413774	9	48.9 (±12.1)	10	46.1 (±6.4)	Patients with suspected MMD but excluded by digital subtraction angiography	Plasma	Upregulated	Vascular processes,
miR-197-3p	Lee et al. (2019)	31658621	12	13.8 (±4.6)	17	29.7 (±15.2)	Non-MMD	EV-depleted plasma	Upregulated	Not studied
miR-199a-3p	Lee et al. (2019)	31658621	12	13.8 (±4.6)	12	29.7 (±15.2)	Non-MMD	Plasma	Upregulated	Not studied
miR-19a-3p	Huang et al. (2023)	37413774	9	48.9 (±12.1)	10	46.1 (±6.4)	Patients with suspected MMD but excluded by digital subtraction angiography	Plasma	Upregulated	Vascular processes
miR-200c-3p	Wang et al. (2024)	38868045	54	46.06 (±7.89)	31	43.10 (±6.05)	Healthy	Venous blood	Upregulated	Apoptosis and oxidative stress, Cell proliferation, vascular processes
miR-22-3p	Huang et al. (2023)	37413774	9	48.9 (±12.1)	10	46.1 (±6.4)	Patients with suspected MMD but excluded by digital subtraction angiography	Plasma	Upregulated	Vascular processes,
miR-25-3p	Wang et al. (2021)	33942536	29	35.5 (±15.7)	30	47.3 (±8.0)	Patients with MMD but no angiogenesis	CSF	Upregulated	Vascular processes
miR-29b-3p	Ota et al. (2023)	37079107	4	52.5 (not available)	7	68.5 (not available)	Ischemia	CSF	Upregulated	Vascular processes
miR-29b-3p	Kang et al. (2022)	35669195	30	38.73 (±8.08)	10	34.4 (±2.99)	Healthy	Circulating leukocytes	Upregulated	Not studied
miR-320a	Ota et al. (2023)	37079107	4	52.5 (not available)	6	68.5 (not available)	Ischemia	CSF	Upregulated	Vascular processes
miR-320b	Huang et al. (2023)	37413774	9	48.9 (±12.1)	10	46.1 (±6.4)	Patients with suspected MMD but excluded by digital subtraction angiography	Plasma	Upregulated	Vascular processes
miR-328-3p	Uchino et al. (2018)	30157848	2 (twin) 9 (non-twin)	12 (twin) 49.7 (± 5.4) (non-twin)	10	51.7 (± 3.6)	Healthy	Plasma	Upregulated	Not studied
miR-328-3p	Wang et al. (2024)	38868045	54	46.06 (±7.89)	30	43.10 (±6.05)	Healthy	Venous blood	Upregulated	Cell proliferation, vascular processes
miR-340-5p	Kang et al. (2022)	35669195	30	38.73 (±8.08)	10	34.4 (±2.99)	Healthy	Circulating leukocytes	Upregulated	Not studied
miR-34a-5p	Huang et al. (2023)	37413774	9	48.9 (±12.1)	10	46.1 (±6.4)	Patients with suspected MMD but excluded by digital subtraction angiography	Plasma	Upregulated	Apoptosis and oxidative stress
miR-361-5p	Ota et al. (2023)	37079107	4	52.5 (not available)	5	68.5 (not available)	Ischemia	CSF	Upregulated	Vascular processes
miR-363-3p	Kang et al. (2022)	35669195	30	38.73 (±8.08)	10	34.4 (±2.99)	Healthy	Circulating leukocytes	Downregulated	Not studied
miR-3679-5p	Wang et al. (2020)	33100957	31	38.7 (±14.2)	31	41.8 (±17.7)	Non-MMD	CSF	Upregulated	Permeability and adhesion
miR-421	Ota et al. (2023)	37079107	4	52.5 (not available)	4	68.5 (not available)	Ischemia	CSF	Upregulated	Vascular processes
miR-423-5p	Gu et al. (2020)	32617116	10	34.40 (±10.29)	10	29.50 (±3.38)	Healthy	Serum	Not studied (enriched only)	Inflammation and immune response,
miR-424-5p	Kang et al. (2022)	35669195	30	38.73 (±8.08)	10	34.4 (±2.99)	Healthy	Circulating leukocytes	Upregulated	Not studied
miR-4270	Kang et al. (2022)	35669195	30	38.73 (±8.08)	10	34.4 (±2.99)	Healthy	Circulating leukocytes	Upregulated	Not studied
miR-451a	Kang et al. (2022)	35669195	30	38.73 (±8.08)	10	34.4 (±2.99)	Healthy	Circulating leukocytes	Downregulated	Not studied
miR-485-3p	Huang et al. (2023)	37413774	9	48.9 (±12.1)	10	46.1 (±6.4)	Patients with suspected MMD but excluded by digital subtraction angiography	Plasma	Upregulated	Cell proliferation
miR-486-3p	Wang et al. (2021)	33942536	29	35.5 (±15.7)	30	47.3 (±8.0)	Patients with MMD but no angiogenesis	CSF	Upregulated	Vascular processes
miR-486-5p	Kang et al. (2022)	35669195	30	38.73 (±8.08)	10	34.4 (±2.99)	Healthy	Circulating leukocytes	Downregulated	Not studied
miR-487-3p	Huang et al. (2023)	37413774	9	48.9 (±12.1)	10	46.1 (±6.4)	Patients with suspected MMD but excluded by digital subtraction angiography	Plasma	Upregulated	Vascular processes,
miR-489-3p	Huang et al. (2023)	37413774	9	48.9 (±12.1)	10	46.1 (±6.4)	Patients with suspected MMD but excluded by digital subtraction angiography	Plasma	Downregulated	Vascular processes,
miR-499	Park et al. (2012)	22659075	107	20.9 (±15.9)	242	23.7 (±15.70)	Healthy	whole blood	NA	Inflammation and immune response
miR-501-3p	Huang et al. (2023)	37413774	9	48.9 (±12.1)	10	46.1 (±6.4)	Patients with suspected MMD but excluded by digital subtraction angiography	Plasma	Upregulated	Vascular processes
miR-574-5p	Wang et al. (2020)	33100957	31	38.7 (±14.2)	34	41.8 (±17.7)	Non-MMD	CSF	Downregulated	Permeability and adhesion
miR-582-5p	Kang et al. (2022)	35669195	30	38.73 (±8.08)	10	34.4 (±2.99)	Healthy	Circulating leukocytes	Upregulated	Not studied
miR-6165	Wang et al. (2020)	33100957	31	38.7 (±14.2)	32	41.8 (±17.7)	Non-MMD	CSF	Upregulated	Permeability and adhesion
miR-6722-3p	Uchino et al. (2018)	30157848	2 (twin) 9 (non-twin)	12 (twin) 49.7 (± 5.4) (non-twin)	10	51.7 (± 3.6)	Healthy	Plasma	Upregulated	Not studied
miR-6760-5p	Wang et al. (2020)	33100957	31	38.7 (±14.2)	33	41.8 (±17.7)	Non-MMD	CSF	Upregulated	Permeability and adhesion
miR-6760-5p	Wen et al. (2025)	39662645	20	Not available	16	Not available	Non-MMD	CSF	Upregulated	Vascular processes
miR-6807-5p	Kang et al. (2022)	35669195	30	38.73 (±8.08)	10	34.4 (±2.99)	Healthy	Circulating leukocytes	Upregulated	Not studied
miR-7641-3p	Lee et al. (2019)	31658621	12	13.8 (±4.6)	13	29.7 (±15.2)	Non-MMD	Plasma	Upregulated	Not studied
miR-9-5p	Lee et al. (2019)	31658621	12	13.8 (±4.6)	14	29.7 (±15.2)	Non-MMD	EV	Downregulated	Not studied
miR-92a-3p	Wang et al. (2021)	33942536	29	35.5 (±15.7)	30	47.3 (±8.0)	Patients with MMD but no angiogenesis	CSF	Upregulated	Vascular processes
