# Supplementary material for: A Systematic Review of MicroRNAs in Hemorrhagic Neurovascular Disease: Cerebral Cavernous Malformations as a Paradigm
Source: Int J Mol Sci. 2025 Apr 17;26(8):3794. doi: 10.3390/ijms26083794 (PMC12028044; doi:10.3390/ijms26083794)
Supplement: Supplementary file 1 [file ijms-26-03794-s001.zip › Supplementary File S7.xlsx]

## Sheet: Preclinical ICH
Supplementary File 7. Preclinical miRNAs identified in ICH
miRNA	Reference	PubMed ID	Type of model	Target (Mechanistic [M] / Predictive [P])	Biological Process
let-7a	Yang et al. (2018)	30053453	In vitro (mouse microglia) / in vivo mouse	M	Neuron, glia and pericyte function, Inflammation and immune response
let-7b-5p	Cepparulo et al. (2021)	34777204	In vivo rat	P	Not studied
let-7c	Kim et al. (2014)	24959881	In vitro (PC12 cell line) / in vivo rat	P	Apoptosis and oxidative stress, Inflammation and immune response, Cell proliferation
let-7c-5p	Cepparulo et al. (2021)	34777204	In vivo rat	P	Not studied
let-7g-5p	Robles et al. (2023)	36979801	In vivo mouse	Not studied	Cell proliferation
miR-106a-5p	Tang et al. (2023)	35612366	In vivo mouse	M	Apoptosis and oxidative stress
miR-106b-5p	Chen et al. (2021)	34288826	In vitro cell line (BMECs)	M	Apoptosis and oxidative stress
miR-107-3p	Yang et al. (2022)	35026495	In vivo mouse	P	Apoptosis and oxidative stress, Inflammation and immune response
miR-10b	Liu et al. (2010)	19724284	In vivo rat	Not studied	Not studied
miR-1199-5p	Robles et al. (2023)	36979801	In vivo mouse	Not studied	Neuron, glia and pericyte function
miR-122-3p	Robles et al. (2023)	36979801	In vivo mouse	Not studied	Apoptosis and oxidative stress, Cell proliferation
miR-122-5p	Yu et al. (2023)	37594575	In vitro (mouse neurons) / in vivo mouse	M	Inflammation and immune response
miR-122-5p	Robles et al. (2023)	36979801	In vivo mouse	Not studied	Apoptosis and oxidative stress, Cell proliferation, Inflammation and immune response
miR-124	Wang et al. (2018)	29101647	In vivo rat	P	Cell proliferation
miR-124	Bao et al. (2020)	33068460	In vivo mouse	M	Apoptosis and oxidative stress
miR-124	Yu et al. (2017)	28025043	In vitro (mouse neurons) / in vivo mouse	M	Inflammation and immune response
miR-124	Matsuoka et al. (2018)	29530526	In vitro (human HBEC and HEK293) / In vivo rat	M	Permeability and adhesion
miR-124	Shen et al. (2021)	32248729	In vitro (rat neurons) / in vivo rat	M	Neuron, glia and pericyte function
miR-124	Guo et al. (2023)	37190604	In vitro (microglial BV2 cell line) / in vivo mouse	P	Inflammation and immune response
miR-124-3p	Robles et al. (2023)	36979801	In vivo mouse	Not studied	Apoptosis and oxidative stress, Inflammation and immune response
miR-124-3p	Li et al. (2024)	39395173	In vitro (mouse astrocytes)	M	Cell proliferation, Inflammation and immune response, Neuron, glia and pericyte function
miR-124-3p	Wang et al. (2023)	36548450	In vitro (human HMC3 cell line)	M	Apoptosis and oxidative stress
miR-124-3p	Fang et al. (2021)	34413820	In vitro (human HMC3 cell line)	M	Apoptosis and oxidative stress, Inflammation and immune response
miR-125b-2-3p	Yang et al. (2022)	35171433	In vivo mouse	M	Inflammation and immune response
miR-126	Kong et al. (2017)	28112373	In vivo rat	P	Neuron, glia and pericyte function, Apoptosis and oxidative stress, Vascular processes
miR-126	Dong et al. (2018)	30120860	In vivo mouse / in vitro cell line (mouse BVEC and human HBMEC)	P	Apoptosis and oxidative stress, Vascular processes
miR-126	Liu et al. (2022)	35582235	In vitro (human HEK293T cell line) / In vivo rat	M	Vascular processes, Inflammation and immune response, Cell proliferation
miR-126-3p	Xi et al. (2017)	29042193	In vitro (rat BMEC) / in vivo rat	M	Neuron, glia and pericyte function, Permeability and adhesion, Apoptosis and oxidative stress, Vascular processes, Inflammation and immune response
miR-126-3p	Fu et al. (2019)	31474826	In vivo rat	M	Permeability and adhesion
miR-126a-3p	Wang et al. (2020)	32160957	In vitro (rat BMMSCs) / in vivo rat	M	Permeability and adhesion, Apoptosis and oxidative stress, Vascular processes
miR-128-3p	Gong et al. (2024)	38294729	In vitro (HT-22 cell line) / in vivo mouse	M	Inflammation and immune response
miR-129-5p	Wang et al. (2024)	39280179	In vitro (microglial BV2 cell line) / in vivo mouse	M	Inflammation and immune response
miR-129-5p	Han et al. (2024)	38403721	In vitro (HT-22 cell line) / in vivo mouse	M	Apoptosis and oxidative stress
miR-1298-5p	Robles et al. (2023)	36979801	In vivo mouse	Not studied	Apoptosis and oxidative stress, Cell proliferation, Inflammation and immune response, Permeability and adhesion
miR-130a	Zhang et al. (2019)	31210323	In vivo rat	P	Apoptosis and oxidative stress
miR-130a	Wang et al. (2016)	25631713	In vitro (rat BMEC) / in vivo rat	M	Permeability and adhesion
miR-132	Zhang et al. (2017)	27940326	In vivo mouse	M	Apoptosis and oxidative stress, Inflammation and immune response
miR-133a-5p	Robles et al. (2023)	36979801	In vivo mouse	Not studied	Apoptosis and oxidative stress
miR-133b	Shen et al. (2018)	29455449	In vivo rat	M	Apoptosis and oxidative stress
miR-133b	Li et al. (2023)	36476488	In vitro (mouse neurons) / in vivo mouse	M	Apoptosis and oxidative stress, Cell proliferation
miR-133b-3p	Robles et al. (2023)	36979801	In vivo mouse	Not studied	Inflammation and immune response
miR-134	Di et al. (2022)	35988700	In vivo mouse	M	Apoptosis and oxidative stress, Vascular processes
miR-134	Di et al. (2022)	35988700	In vitro (human AoSMC)	Not studied	Apoptosis and oxidative stress, Vascular processes
miR-135a-5p	Robles et al. (2023)	36979801	In vivo mouse	Not studied	Apoptosis and oxidative stress, Cell proliferation, Inflammation and immune response
miR-137-3p	Robles et al. (2023)	36979801	In vivo mouse	Not studied	Apoptosis and oxidative stress
miR-138-5p	Robles et al. (2023)	36979801	In vivo mouse	Not studied	Inflammation and immune response
miR-139	Shi et al. (2019)	31210338	In vitro (human SH-SY5Y cell line) / In vivo rat	M	Apoptosis and oxidative stress Inflammation and immune response
miR-140-3p	Zhu et al. (2024)	37994971	In vitro (rat oligodendrocyte progenitor cells) / in vivo rat	M	Cell proliferation, Neuron, glia and pericyte function
miR-140-5p	Wang et al. (2019)	31376096	In vivo rat	M	Apoptosis and oxidative stress, Inflammation and immune response
miR-141-3p	Yu et al. (2022)	35306455	In vitro (BMEC) / in vivo mouse	M	Permeability and adhesion, Vascular processes, Inflammation and immune response
miR-142a-3p	Jin et al. (2024)	38271077	In vivo mouse	Not studied	Not studied
miR-142a-5p	Jin et al. (2024)	38271077	In vivo mouse	Not studied	Not studied
miR-143	Yang et al. (2021)	33649782	In vitro (human THP-1 monocytes, human HPASMC cells)	M	Inflammation and immune response
miR-144	Yu et al. (2017)	28062218	In vivo mouse	M	Apoptosis and oxidative stress, Inflammation and immune response
miR-144	Wang et al. (2017)	28928406	In vitro (rat microglia)	M	Apoptosis and oxidative stress, Inflammation and immune response
miR-144	Wang et al. (2021)	33510702	In vivo mice	M	Apoptosis and oxidative stress, Inflammation and immune response
miR-144-3p	Fan et al. (2019)	30511586	In vitro (rat neurons) / in vivo rat	M	Apoptosis and oxidative stress
miR-144-3p	Jin et al. (2024)	38271077	In vivo mouse	Not studied	Not studied
miR-145-5p	Xiao et al. (2022)	35722425	In vitro (human BMEC) / In vivo rat	M	Apoptosis and oxidative stress, Vascular processes
miR-146a	Huan et al. (2020)	32090627	In vivo rat	M	Apoptosis and oxidative stress, Inflammation and immune response
miR-146a	Xu et al. (2022)	35113000	In vitro (human HEK293T cell line) / In vivo rat	M	Apoptosis and oxidative stress, Inflammation and immune response
miR-146a	Qu et al. (2019)	31656540	In vivo rat	M	Apoptosis and oxidative stress, Inflammation and immune response
miR-146a	Wang et al. (2018)	31949711	In vitro (rat microglia) / in vivo rat	P	Inflammation and immune response
miR-146a-3p	Zhang et al. (2020)	33192260	In vitro (rat astrocytes) / in vivo rat	M	Inflammation and immune response
miR-146a-5p	Duan et al. (2020)	32821084	In vitro (rat BMMSCs) / in vivo rat	M	Apoptosis and oxidative stress, Inflammation and immune response
miR-147-3p	Jin et al. (2024)	38271077	In vivo mouse	Not studied	Not studied
miR-148a-5p	Robles et al. (2023)	36979801	In vivo mouse	Not studied	Inflammation and immune response, Cell proliferation
miR-148b	Liu et al. (2010)	19724284	In vivo rat	Not studied	Not studied
miR-150-3p	Sun & Xu, 2023	37099039	In vitro (mouse BMMSCs) / in vivo mouse	M, P	Apoptosis and oxidative stress, Inflammation and immune response
miR-150-5p	Cepparulo et al. (2021)	34777204	In vivo rat	P	Not studied
miR-152	Hu et al. (2020)	31982825	In vitro (microglial BV2 cell line) / In vivo rat	M	Apoptosis and oxidative stress, Inflammation and immune response
miR-155	Zhang et al. (2022)	32412861	In vivo rat	M	Apoptosis and oxidative stress, Vascular processes, Inflammation and immune response
miR-155	Xu et al. (2016)	27601160	In vitro (rat astrocytes) / in vivo mouse	M	Inflammation and immune response
miR-155	Gong et al. (2021)	34926661	In vivo rat	M	Apoptosis and oxidative stress, Inflammation and immune response, Permeability and adhesion
miR-155-5p	Jin et al. (2024)	38271077	In vivo mouse	Not studied	Not studied
miR-181a	Walsh et al. (2021)	33755911	In vivo swine	P	Inflammation and immune response
miR-181b	Wang et al. (2019)	30503822	In vitro (mouse neurons) / in vivo mouse	M	Inflammation and immune response
miR-181b	Xie et al. (2021)	34267173	In vitro (rat neurons, human HEK293T cell line) / In vivo rat	M	Apoptosis and oxidative stress
miR-181b-5p	Cepparulo et al. (2021)	34777204	In vivo rat	P	Not studied
miR-181c	Lu et al. (2020)	31960813	In vitro (PC12 cell line) / in vivo rat	M	Apoptosis and oxidative stress
miR-181c	Yin et al. (2017)	28662718	In vitro (human microglia)	M	Inflammation and immune response
miR-183-5p	Wang et al. (2020)	32602850	In vitro cell line (﻿microglial BV2 cell line) / In vivo mouse)	M	Inflammation and immune response
miR-183-5p	Ding et al. (2021)	34024028	In vivo rat / in vitro (rat BMMSCs)	M	Inflammation and immune response
miR-18a	Ren et al. (2021)	34077824	In vitro (rat BMEC and astrocytes) / in vivo rat	M	Permeability and adhesion, Vascular processes
miR-192	Yin et al. (2017)	28662718	In vitro (human microglia)	Not studied	Not studied
miR-194-5p	Wan et al. (2021)	33385377	In vivo rat	M	Inflammation and immune response
miR-194-5p	Robles et al. (2023)	36979801	In vivo mouse	Not studied	Apoptosis and oxidative stress, Cell proliferation
miR-195-5p	Tsai et al. (2024)	39408651	In vivo rat	Not studied	Apoptosis and oxidative stress, Inflammation and immune response
miR-195-5p	Lu and Huang (2025)	39780056	In vitro (microglial BV2 cell line) / In vivo rat	M	Apoptosis and oxidative stress, Inflammation and immune response
miR-195-5p	Tsai et al. (2024)	38927580	In vivo rat	Not studied	Apoptosis and oxidative stress
miR-200b-3p	Robles et al. (2023)	36979801	In vivo mouse	Not studied	Cell proliferation
miR-200c-3p	Robles et al. (2023)	36979801	In vivo mouse	Not studied	Inflammation and immune response
miR-200c-5p	Robles et al. (2023)	36979801	In vivo mouse	Not studied	Cell proliferation
miR-203	Liu et al. (2010)	19724284	In vivo rat	Not studied	Not studied
miR-204-5	Wang et al. (2023)	37661186	In vivo rat	M	Apoptosis and oxidative stress
miR-20a-5p	Xu et al. (2023)	38158676	In vivo mouse	M	Apoptosis and oxidative stress, Cell proliferation
miR-21	Wang et al. (2018)	31949711	In vitro (rat microglia) / in vivo rat	P	Inflammation and immune response
miR-21	Zhang et al. (2018)	30459705	In vitro (PC12 cell line) / in vivo rat	M	Apoptosis and oxidative stress
miR-21	Yin et al. (2017)	28662718	In vitro (human microglia)	Not studied	Not studied
miR-21-5p	Ouyang et al. (2019)	31400088	In vitro (human HEK293T cell line) / In vivo rat	M	Permeability and adhesion, Apoptosis and oxidative stress, Inflammation and immune response
miR-214-3p	Yang et al. (2024)	39135135	In vitro (HT-22 cell line) / in vivo mouse	M	Apoptosis and oxidative stress
miR-216a-5p	Robles et al. (2023)	36979801	In vivo mouse	Not studied	Inflammation and immune response
miR-219a-2-3p	Robles et al. (2023)	36979801	In vivo mouse	Not studied	Apoptosis and oxidative stress, Inflammation and immune response
miR-21a-3p	Jin et al. (2024)	38271077	In vivo mouse	Not studied	Not studied
miR-21a-5p	Jin et al. (2024)	38271077	In vivo mouse	Not studied	Not studied
miR-222	Bai et al. (2020)	31894320	In vitro (rat microglia) / in vivo mouse	M	Apoptosis and oxidative stress, Inflammation and immune response, Cell proliferation
miR-223	Yang et al. (2015)	25710917	In vitro (mouse neurons) / in vivo mouse	M, P	Inflammation and immune response
miR-223-3p	Jin et al. (2024)	38271077	In vivo mouse	Not studied	Not studied
miR-23a-3p	Kong et al. (2021)	33403590	In vivo rat	M	Apoptosis and oxidative stress, Inflammation and immune response
miR-23a-3p	Hu et al. (2018)	29771433	In vitro (human hCMEC/D3 cell line)	M	Permeability and adhesion, Apoptosis and oxidative stress, Cell proliferation
miR-23b	Hu et al. (2019)	31536904	In vitro (microglial BV2 cell line) / In vivo rat	M	Apoptosis and oxidative stress, Inflammation and immune response
miR-23b	Hu et al. (2023)	36018178	In vitro (microglial BV2 cell line) / In vivo rat	M	Apoptosis and oxidative stress, Inflammation and immune response
miR-24-1-5p	Cui et al. (2020)	32413855	In vivo rat	M	Vascular processes
miR-25-3p	Liao et al. (2024)	37994671	In vivo mice	M	Apoptosis and oxidative stress
miR-25-3p	Yang et al. (2023)	37006825	In vitro (human HEK293T cell line) / In vivo mouse	M	Apoptosis and oxidative stress
miR-26a	Jin et al. (2020)	32588686	In vitro (rat microglia) / in vivo mouse	M	Inflammation and immune response
miR-26a-5p	Zhang et al. (2020)	32622424	In vivo rat / in vitro cell line (﻿PC-12 cell line)	M	Apoptosis and oxidative stress, Inflammation and immune response
miR-27a-3p	Xi et al. (2018)	30337368	In vitro (rat BMEC) / in vivo rat	M	Neuron, glia and pericyte function, Permeability and adhesion, Apoptosis and oxidative stress
miR-27a-3p	Hou et al. (2024)	38243347	In vitro (mouse astrocytes) / in vivo mouse	M	Permeability and adhesion
miR-27a-5p	Jin et al. (2024)	38271077	In vivo mouse	Not studied	Not studied
miR-27b	Xu et al. (2017)	29050310	In vitro (PC12 cell line) / in vivo rat	M	Apoptosis and oxidative stress, Inflammation and immune response
miR-297a	Yin et al. (2017)	28662718	In vitro (human microglia)	Not studied	Not studied
miR-29a	Zhao et al. (2021)	32889668	In vitro (rat neurons) / in vivo rat	M	Neuron, glia and pericyte function
miR-29a-3p	Chen et al. (2023)	36919939	In vitro (HT-22 cell line)	M	Neuron, glia and pericyte function, Apoptosis and oxidative stress, Inflammation and immune response
miR-29b	Yin et al. (2017)	28662718	In vitro (human microglia)	Not studied	Not studied
miR-301a-3p	Robles et al. (2023)	36979801	In vivo mouse	Not studied	Apoptosis and oxidative stress, Inflammation and immune response
miR-30c-2	Yin et al. (2017)	28662718	In vitro (human microglia)	Not studied	Not studied
miR-30c-5p	Wang et al. (2024)	38055163	In vitro (microglial BV2 cell line) / in vivo mouse	M	Inflammation and immune response, Neuron, glia, and pericyte function
miR-30e-5p	Song et al. (2022)	35837037	In vivo rat	M	Apoptosis and oxidative stress, Inflammation and immune response
miR-326	Liu et al. (2021)	34294127	In vivo mouse	M, P	Apoptosis and oxidative stress
miR-331-3p	Nie et al. (2020)	32596340	In vitro (microglial BV2 cell line) / In vivo mouse	M	Inflammation and immune response, Cell proliferation
miR-340-5p	Zhou et al. (2020)	33176298	In vitro (microglial BV2 cell line) / In vivo rat	M	Inflammation and immune response
miR-342-5p	Yin et al. (2017)	28662718	In vitro (human microglia)	Not studied	Not studied
miR-34a-5p	Li et al. (2024)	38852999	In vitro (rat neurons) / in vivo rat	M	Apoptosis and oxidative stress, Inflammation and immune response
miR-34b-3p	Robles et al. (2023)	36979801	In vivo mouse	Not studied	Apoptosis and oxidative stress
miR-34b-5p	Robles et al. (2023)	36979801	In vivo mouse	Not studied	Apoptosis and oxidative stress, Cell proliferation, Inflammation and immune response
miR-34c-5p	Robles et al. (2023)	36979801	In vivo mouse	Not studied	Inflammation and immune response
miR-362-3p	Liu et al. (2010)	19724284	In vivo rat	Not studied	Not studied
miR-367	Yuan et al. (2015)	26552593	In vitro / in vivo rat	M	Inflammation and immune response
miR-367	Pei et al. (2020)	33150481	In vitro (human THP-1 monocytes and human microglia cells)	M	Apoptosis and oxidative stress, Inflammation and immune response
miR-375-3p	Jin et al. (2024)	38271077	In vivo mouse	Not studied	Not studied
miR-378a-5p	Wang et al. (2022)	35487009	In vitro (human HEK293T cell line) / In vivo mouse	M	Inflammation and immune response
miR-383	Yin et al. (2017)	28662718	In vitro (human microglia)	Not studied	Not studied
miR-383-3p	Wei et al. (2021)	33594583	In vitro (rat microglia and neurons) / in vivo rat	M	Inflammation and immune response
miR-384-5p	Robles et al. (2023)	36979801	In vivo mouse	Not studied	Inflammation and immune response
miR-451	Wang et al. (2021)	33510702	In vivo mice	M	Apoptosis and oxidative stress, Inflammation and immune response
miR-451	Bai et al. (2024)	38743209	In vitro (human BMEC) / In vivo mouse	M	Vascular processes
miR-451a	Jin et al. (2024)	38271077	In vivo mouse	Not studied	Not studied
miR-451a	Robles et al. (2023)	36979801	In vivo mouse	Not studied	Apoptosis and oxidative stress, Inflammation and immune response, Permeability and adhesion
miR-486a-3p	Jin et al. (2024)	38271077	In vivo mouse	Not studied	Not studied
miR-486a-5p	Jin et al. (2024)	38271077	In vivo mouse	Not studied	Not studied
miR-486b-3p	Jin et al. (2024)	38271077	In vivo mouse	Not studied	Not studied
miR-486b-5p	Jin et al. (2024)	38271077	In vivo mouse	Not studied	Not studied
miR-488	Qi et al. (2023)	37884088	In vitro (mouse neurons) / in vivo mouse	M	Apoptosis and oxidative stress, Neuron, glia, and pericyte function
miR-491-5p	Yang et al. (2022)	35026495	In vivo mouse	P	Apoptosis and oxidative stress, Inflammation and immune response
mIR-494	Shao et al. (2020)	32351331	In vivo mouse	M	Inflammation and immune response
miR-503	Liu et al. (2010)	19724284	In vivo rat	Not studied	Not studied
miR-506	Liang et al. (2024)	39395147	In vitro (rat neurons) / in vivo rat	M	Apoptosis and oxidative stress, Inflammation and immune response
miR-5100	Jin et al. (2024)	38271077	In vivo mouse	Not studied	Not studied
miR-5121	Jin et al. (2024)	38271077	In vivo mouse	Not studied	Not studied
miR-526b-5p	Wang et al. (2024)	39220968	In vitro (human HEK293T cell line)	M	Apoptosis and oxidative stress, Cell proliferation, Neuron, glia and pericyte function
miR-541-5p	Robles et al. (2023)	36979801	In vivo mouse	Not studied	Apoptosis and oxidative stress
miR-575	Cheng et al. (2020)	31987833	In vitro (mouse microglia and neurons) / in vivo mouse	M	Inflammation and immune response
miR-590-5p	Guo et al. (2018)	30190124	In vitro / in vivo mouse	M	Inflammation and immune response
miR-6838-5p	Jiang et al. (2022)	34902342	In vivo mouse (mouse microglia) / in vitro cell line (endothelial cells)	M	Permeability and adhesion, Apoptosis and oxidative stress, Inflammation and immune response
miR-7	Zhang et al. (2018)	30229834	In vitro (microglial BV2 cell line) / In vivo rat	M	Neuron, glia and pericyte function, Inflammation and immune response
miR-7	Luo et al. (2024)	38438086	In vivo rat	M	Inflammation and immune response
miR-700-5p	Yang et al. (2022)	35026495	In vivo mouse	P	Apoptosis and oxidative stress, Inflammation and immune response
miR-7038-5p	Yang et al. (2022)	35026495	In vivo mouse	P	Apoptosis and oxidative stress, Inflammation and immune response
miR-7047-5p	Yang et al. (2022)	35026495	In vivo mouse	P	Apoptosis and oxidative stress, Inflammation and immune response
miR-7080-5p	Yang et al. (2022)	35026495	In vivo mouse	P	Apoptosis and oxidative stress, Inflammation and immune response
miR-709	Chen et al. (2020)	32442560	In vitro (microglial BV2 cell line) / in vivo mouse	M	Inflammation and immune response
miR-731	Wu et al. (2020)	31675585	In vivo zebra fish	M	Vascular processes
miR-760-3p	Wang et al. (2024)	38556140	In vitro (OLN-93 cell line) / in vivo mouse	M	Cell proliferation, Inflammation and immune response, Neuron, glia and pericyte function
miR-766-3p	Zheng et al. (2023)	36939977	In vivo rat	P	Inflammation and immune response
miR-770-3p	Robles et al. (2023)	36979801	In vivo mouse	Not studied	Neuron, glia and pericyte function
miR-9-3p	Robles et al. (2023)	36979801	In vivo mouse	Not studied	Apoptosis and oxidative stress, Cell proliferation
miR-9-5p	Robles et al. (2023)	36979801	In vivo mouse	Not studied	Apoptosis and oxidative stress, Cell proliferation, Inflammation and immune response
miR-93-5p	Wang et al. (2021)	33955515	In vitro (human HMO6 cell line)	M	Apoptosis and oxidative stress
miR‐143‐3p	Wu et al. (2024)	38044319	In vitro (mouse BECs) / in vivo mouse	M	Inflammation and immune response
