# Supplementary material for: A Systematic Review of MicroRNAs in Hemorrhagic Neurovascular Disease: Cerebral Cavernous Malformations as a Paradigm
Source: Int J Mol Sci. 2025 Apr 17;26(8):3794. doi: 10.3390/ijms26083794 (PMC12028044; doi:10.3390/ijms26083794)
Supplement: Supplementary file 1 [file ijms-26-03794-s001.zip › Supplementary File S8.xlsx]

## Sheet: Clinical ICH
Supplementary File 8. Clinical miRNAs identified in ICH
miRNA	Reference	PubMed ID	Cases (N)	Age (± S.D.)	Controls (N)	Age (± S.D.)	Type of Control	Sample type	Up-/down-regulated in ICH	Biological process
let-7a	Zhu et al. (2015)	26207814	33	57.37 (±9.67)	15	58.4 (±9.66)	Healthy	Serum	Downregulated	Apoptosis and oxidative stress, Cell proliferation
let-7c-5p	Kalani et al. (2020)	32128071	19	65 (not available)	21	66 (not available)	Ischemic stroke	Plasma extracellular vesicles	Upregulated	Not studied
let-7d-3p	Cheng et al. (2020)	30966854	23	64.77 (± not available)	23	10.7 (± not available)	Vascular risk factor	Blood	Upregulated	Vascular processes
let-7f-2	Zheng (2012)	23190933	79	55.2 (±9.67)	30	54.6 (7.95)	Healthy	Plasma	Upregulated	Not studied
let-7i	Cheng et al. (2020)	30966854	23	64.77 (± not available)	23	10.7 (± not available)	Vascular risk factor	Blood	Downregulated	Vascular processes
miR-101-3p	Kalani et al. (2020)	32128071	19	65 (not available)	21	66 (not available)	Ischemic stroke	Plasma extracellular vesicles	Upregulated	Not studied
miR-106b-3p	Kalani et al. (2020)	32128071	19	65 (not available)	21	66 (not available)	Ischemic stroke	Plasma extracellular vesicles	Upregulated	Not studied
miR-1183	Cheng et al. (2020)	30966854	23	64.77 (± not available)	23	10.7 (± not available)	Vascular risk factor	Blood	Upregulated	Vascular processes
miR-1202	Zheng (2012)	23190933	79	55.2 (±9.67)	30	54.6 (7.95)	Healthy	Plasma	Downregulated	Not studied
miR-122	Zheng (2012)	23190933	79	55.2 (±9.67)	30	54.6 (7.95)	Healthy	Plasma	Upregulated	Not studied
miR-124	Bao et al. (2020)	33068460	8	>70 (not available)	16	>70 (not available)	Not available	Serum	Downregulated	Apoptosis and oxidative stress
miR-124	Wang et al. (2018)	29101647	20	59.75 ± 9.53	6	58.67 ± 7.97	Healthy	Plasma	Upregulated	Not studied
miR-124-3p	Fang et al. (2021)	34413820	48	48 (±10.12)	48	48 (9.8)	Healthy	Serum	Downregulated	Apoptosis and oxidative stress, Inflammation and immune response
miR-124-3p	Li et al. (2024)	39395173	6	Not available	6	Not available	Non-hemorrhagic tissue	Tissue Cells (astrocytes)	Neither (administered as treatment)	Cell proliferation, Inflammation and immune response, Neuron, glia and pericyte function
miR-1249	Zheng (2012)	23190933	79	55.2 (±9.67)	30	54.6 (7.95)	Healthy	Plasma	Downregulated	Not studied
miR-125b-5p	Wu et al. (2024)	38044319	25	18–65 (not available)	20	18–65 (not available)	Healthy	Plasma	Upregulated	Not studied
miR-126	Zhu et al. (2015)	26207814	33	57.37 (±9.67)	15	58.4 (±9.66)	Healthy	Serum	Downregulated	Inflammation and immune response, Vascular processes
miR-126-3p	Fu et al. (2019)	31474826	48	Not available	22	Not available	Healthy	Serum	Downregulated	Permeability and adhesion
miR-1290	Zheng (2012)	23190933	79	55.2 (±9.67)	30	54.6 (7.95)	Healthy	Plasma	Upregulated	Not studied
miR-130a	Zheng (2012)	23190933	79	55.2 (±9.67)	30	54.6 (7.95)	Healthy	Plasma	Upregulated	Not studied
miR-134-5p	Kalani et al. (2020)	32128071	19	65 (not available)	21	66 (not available)	Ischemic stroke	Plasma extracellular vesicles	Upregulated	Not studied
miR-143	Yang et al. (2021)	33649782	182	60.78 (not available)	Not available	Not available	Not available	Serum, CSF	Downregulated (with rs41291957 SNP)	Inflammation and immune response
miR-145	Gareev et al. (2020)	31525485	106	56.3 (±7.2)	50	Not available	Healthy	Plasma	Upregulated	Vascular processes
miR-146a	Zhu et al. (2015)	26207814	33	57.37 (±9.67)	15	58.4 (±9.66)	Healthy	Serum	Downregulated	Inflammation and immune response
miR-146a-5p	Cheng et al. (2020)	30966854	23	64.77 (± not available)	25	10.7 (± not available)	Vascular risk factor	Blood	Downregulated	Vascular processes
miR-150	Guo et al. (2013)	23559260	15	53.3 (±2.4)	8	29.6 (±2.5)	Healthy	Plasma	Upregulated	Inflammation and immune response
miR-155	Gareev et al. (2020)	31525485	106	56.3 (±7.2)	50	Not available	Healthy	Plasma	Upregulated	Apoptosis and oxidative stress, Inflammation and immune response
miR-17-3p	Cheng et al. (2020)	30966854	23	64.77 (± not available)	24	10.7 (± not available)	Vascular risk factor	Blood	Downregulated	Vascular processes
miR-17-3p	Kalani et al. (2020)	32128071	19	65 (not available)	21	66 (not available)	Ischemic stroke	Plasma extracellular vesicles	Upregulated	Not studied
miR-181b	Gareev et al. (2020)	31525485	106	56.3 (±7.2)	50	Not available	Healthy	Plasma	Downregulated	Inflammation and immune response
miR-181b	Wang et al. (2024)	36128917	30	50.1 (±1.71)	30	40.8 (±1.25)	No CNS disease	Serum	Downregulated	Not studied
miR-181c	Lu et al. (2020)	31960813	22	56 (±13)	18	53 (±11)	Healthy	Serum	Downregulated	Apoptosis and oxidative stress
miR-186-5p	Kalani et al. (2020)	32128071	19	65 (not available)	21	66 (not available)	Ischemic stroke	Plasma extracellular vesicles	Upregulated	Not studied
miR-195-5p	Giordano et al. (2022)	35629429	20	68 (±3)	21	69 (±2)	No CNS disease	Serum	Upregulated	Vascular processes
miR-19a-3p	Kalani et al. (2020)	32128071	19	65 (not available)	21	66 (not available)	Ischemic stroke	Plasma extracellular vesicles	Upregulated	Not studied
miR-19b-3p	Kalani et al. (2020)	32128071	19	65 (not available)	21	66 (not available)	Ischemic stroke	Plasma extracellular vesicles	Upregulated	Not studied
miR-20a-5p	Xu et al. (2023)	38158676	33	59.95 (not available)	17	Not available	Healthy	Blood	Downregulated	Apoptosis and oxidative stress, Cell proliferation
miR-21-5p	Wang et al. (2016)	27020596	7	63.86 (±5.34)	5	64.6 (±5.41)	Healthy	Serum	Downregulated	Apoptosis and Oxidative Stress, Vascular processes, Inflammation and immune response
miR-210-5p	Cheng et al. (2020)	30966854	23	64.77 (± not available)	23	10.7 (± not available)	Vascular risk factor	Blood	Downregulated	Vascular processes
miR-221	Cheng et al. (2020)	30966854	23	64.77 (± not available)	23	10.7 (± not available)	Vascular risk factor	Blood	Downregulated	Vascular processes
miR-233	Gareev et al. (2020)	31525485	106	56.3 (±7.2)	50	Not available	Healthy	Plasma	Upregulated	Apoptosis and oxidative stress, Inflammation and immune response
miR-23a-3p	Hu et al. (2018)	29771433	30	60.13 (±3.72)	30	61 (±2.36)	Basic diseases	Serum	Upregulated	Permeability and adhesion, Apoptosis and oxidative stress, Cell proliferation
miR-26a	Zhu et al. (2015)	26207814	33	57.37 (±9.67)	15	58.4 (±9.66)	Healthy	Serum	Downregulated	Apoptosis and oxidative stress, Cell proliferation
miR-27a	Guo et al. (2013)	23559260	15	53.3 (±2.4)	8	29.6 (±2.5)	Healthy	Plasma	Upregulated	Inflammation and immune response
miR-27a-3p	Xi et al. (2018)	30337368	26	Not available	22	Not available	Healthy	Serum	Downregulated	Neuron, glia and pericyte function, Permeability and adhesion, Apoptosis and oxidative stress
miR-29c	Zheng (2012)	23190933	79	55.2 (±9.67)	30	54.6 (7.95)	Healthy	Plasma	Upregulated	Not studied
miR-3183	Cheng et al. (2020)	30966854	23	64.77 (± not available)	23	10.7 (± not available)	Vascular risk factor	Blood	Upregulated	Vascular processes
miR-320a	Kalani et al. (2020)	32128071	19	65 (not available)	21	66 (not available)	Ischemic stroke	Plasma extracellular vesicles	Upregulated	Not studied
miR-320b	Wu et al. (2024)	38044319	25	18–65 (not available)	20	18–65 (not available)	Healthy	Plasma	Upregulated	Not studied
miR-324-3p	Kalani et al. (2020)	32128071	19	65 (not available)	21	66 (not available)	Ischemic stroke	Plasma extracellular vesicles	Upregulated	Not studied
miR-33b-5p	Kalani et al. (2020)	32128071	19	65 (not available)	21	66 (not available)	Ischemic stroke	Plasma extracellular vesicles	Upregulated	Not studied
miR-340-5p	Zhou et al. (2020)	33176298	56	Not available	60	Not available	Healthy	Serum	Downregulated	Inflammation and immune response
miR-34c-3p	Guo et al. (2013)	23559260	15	53.3 (±2.4)	8	29.6 (±2.5)	Healthy	Plasma	Upregulated	Inflammation and immune response
miR-363-3p	Kalani et al. (2020)	32128071	19	65 (not available)	21	66 (not available)	Ischemic stroke	Plasma extracellular vesicles	Upregulated	Not studied
miR-365	Guo et al. (2013)	23559260	15	53.3 (±2.4)	8	29.6 (±2.5)	Healthy	Plasma	Upregulated	Inflammation and immune response
miR-367	Pei et al. (2020)	33150481	30	Not available	30	Not available	Normal tissue distant from ICH	Tissue	Downregulated	Apoptosis and oxidative stress, Inflammation and immune response
miR-3689d-1	Cheng et al. (2020)	30966854	23	64.77 (± not available)	23	10.7 (± not available)	Vascular risk factor	Blood	Upregulated	Vascular processes
miR-378a-5p	Cheng et al. (2020)	30966854	23	64.77 (± not available)	23	10.7 (± not available)	Vascular risk factor	Blood	Downregulated	Vascular processes
miR-378c	Cheng et al. (2020)	30966854	23	64.77 (± not available)	23	10.7 (± not available)	Vascular risk factor	Blood	Downregulated	Vascular processes
miR-378d	Cheng et al. (2020)	30966854	23	64.77 (± not available)	23	10.7 (± not available)	Vascular risk factor	Blood	Downregulated	Vascular processes
miR-378e	Cheng et al. (2020)	30966854	23	64.77 (± not available)	23	10.7 (± not available)	Vascular risk factor	Blood	Downregulated	Vascular processes
miR-378i	Cheng et al. (2020)	30966854	23	64.77 (± not available)	23	10.7 (± not available)	Vascular risk factor	Blood	Downregulated	Vascular processes
miR-3937	Cheng et al. (2020)	30966854	23	64.77 (± not available)	23	10.7 (± not available)	Vascular risk factor	Blood	Downregulated	Vascular processes
miR-424-3p	Kalani et al. (2020)	32128071	19	65 (not available)	21	66 (not available)	Ischemic stroke	Plasma extracellular vesicles	Upregulated	Not studied
miR-4288	Cheng et al. (2020)	30966854	23	64.77 (± not available)	23	10.7 (± not available)	Vascular risk factor	Blood	Downregulated	Vascular processes
miR-4450	Cheng et al. (2020)	30966854	23	64.77 (± not available)	23	10.7 (± not available)	Vascular risk factor	Blood	Downregulated	Vascular processes
miR-451	Bai et al. (2024)	38743209	5	65.20 (±4.26)	5	66.00 (5.02)	Healthy	Blood	Downregulated	Vascular processes
miR-4514	Cheng et al. (2020)	30966854	23	64.77 (± not available)	23	10.7 (± not available)	Vascular risk factor	Blood	Downregulated	Vascular processes
miR-451a	Giordano et al. (2022)	35629429	20	68 (±3)	21	69 (±2)	No CNS disease	Serum	Upregulated	Vascular processes
miR-4658	Cheng et al. (2020)	30966854	23	64.77 (± not available)	23	10.7 (± not available)	Vascular risk factor	Blood	Upregulated	Vascular processes
miR-4707	Cheng et al. (2020)	30966854	23	64.77 (± not available)	23	10.7 (± not available)	Vascular risk factor	Blood	Downregulated	Vascular processes
miR-4741	Cheng et al. (2020)	30966854	23	64.77 (± not available)	23	10.7 (± not available)	Vascular risk factor	Blood	Downregulated	Vascular processes
miR-4760-3p	Cheng et al. (2020)	30966854	23	64.77 (± not available)	23	10.7 (± not available)	Vascular risk factor	Blood	Upregulated	Vascular processes
miR-485-5p	Kalani et al. (2020)	32128071	19	65 (not available)	21	66 (not available)	Ischemic stroke	Plasma extracellular vesicles	Upregulated	Not studied
miR-506	Liang et al. (2024)	39395147	10	Not available	10	Not available	Healthy	CSF	Upregulated	Apoptosis and oxidative stress, Inflammation and immune response
miR-522	Zheng (2012)	23190933	79	55.2 (±9.67)	30	54.6 (7.95)	Healthy	Plasma	Upregulated	Not studied
miR-532-5p	Cheng et al. (2020)	30966854	23	64.77 (± not available)	23	10.7 (± not available)	Vascular risk factor	Blood	Downregulated	Vascular processes
miR-532-5p	Kalani et al. (2020)	32128071	19	65 (not available)	21	66 (not available)	Ischemic stroke	Plasma extracellular vesicles	Upregulated	Not studied
miR-574-5p	Zheng (2012)	23190933	79	55.2 (±9.67)	30	54.6 (7.95)	Healthy	Plasma	Upregulated	Not studied
miR-586	Zheng (2012)	23190933	79	55.2 (±9.67)	30	54.6 (7.95)	Healthy	Plasma	Upregulated	Not studied
miR-6838-5p	Jiang et al. (2022)	34902342	20	47.3 (±6.5)	20	48 (±5.0)	Healthy	Serum	Downregulated	Permeability and adhesion, Apoptosis and oxidative stress, Inflammation and immune response
miR-874	Cheng et al. (2020)	30966854	23	64.77 (± not available)	23	10.7 (± not available)	Vascular risk factor	Blood	Downregulated	Vascular processes
miR-92a-1-3p	Cheng et al. (2020)	30966854	23	64.77 (± not available)	23	10.7 (± not available)	Vascular risk factor	Blood	Downregulated	Vascular processes
miR-93-5p	Cheng et al. (2020)	30966854	23	64.77 (± not available)	23	10.7 (± not available)	Vascular risk factor	Blood	Downregulated	Vascular processes
miR-93-5p	Wang et al. (2021)	33955515	6	52.83 (±15.82)	6	44.5 (±17.21)	CNS pathology without ICH	Tissue	Downregulated	Apoptosis and oxidative stress
miR‐1‐3p	Wu et al. (2024)	38044319	25	18–65 (not available)	20	18–65 (not available)	Healthy	Plasma	Upregulated	Not studied
miR‐127‐3p	Wu et al. (2024)	38044319	25	18–65 (not available)	20	18–65 (not available)	Healthy	Plasma	Upregulated	Not studied
miR‐143‐3p	Wu et al. (2024)	38044319	25	18–65 (not available)	20	18–65 (not available)	Healthy	Plasma	Upregulated	Inflammation and immune response
miR‐145‐3p	Wu et al. (2024)	38044319	25	18–65 (not available)	20	18–65 (not available)	Healthy	Plasma	Upregulated	Not studied
miR‐30a‐5p	Wu et al. (2024)	38044319	25	18–65 (not available)	20	18–65 (not available)	Healthy	Plasma	Upregulated	Not studied
miR‐320d	Wu et al. (2024)	38044319	25	18–65 (not available)	20	18–65 (not available)	Healthy	Plasma	Upregulated	Not studied
miR‐483‐5p	Wu et al. (2024)	38044319	25	18–65 (not available)	20	18–65 (not available)	Healthy	Plasma	Upregulated	Not studied
