# Supplementary material for: A Systematic Review of MicroRNAs in Hemorrhagic Neurovascular Disease: Cerebral Cavernous Malformations as a Paradigm
Source: Int J Mol Sci. 2025 Apr 17;26(8):3794. doi: 10.3390/ijms26083794 (PMC12028044; doi:10.3390/ijms26083794)
Supplement: Supplementary file 1 [file ijms-26-03794-s001.zip › Supplementary File S9.xlsx]

## Sheet: Fig2VennDiagram
Supplementary File 9. All miRNAs identified in CCM, AVM, MMD, and ICH
miRNA	Present In
miR-144-3p	CCM, MMD, ICH
miR-25-3p	CCM, MMD, ICH
miR-451a	CCM, MMD, ICH
miR-9-5p	CCM, MMD, ICH
miR-134-5p	AVM, ICH
miR-18a	AVM, ICH
miR-200b-3p	AVM, ICH
let-7b-5p	CCM, ICH
miR-128-3p	CCM, ICH
miR-183-5p	CCM, ICH
miR-20a-5p	CCM, ICH
miR-27a	CCM, ICH
miR-375-3p	CCM, ICH
miR-93-5p	CCM, ICH
miR-139-5p	CCM, MMD
miR-361-5p	CCM, MMD
miR-486-3p	CCM, MMD
miR-486-5p	CCM, MMD
miR-501-3p	CCM, MMD
miR-92a-3p	CCM, MMD
let-7c	MMD, ICH
miR-122-5p	MMD, ICH
miR-125b-5p	MMD, ICH
miR-126	MMD, ICH
miR-130a	MMD, ICH
miR-146a	MMD, ICH
miR-155-5p	MMD, ICH
miR-19a-3p	MMD, ICH
miR-200c-3p	MMD, ICH
miR-320a	MMD, ICH
miR-320b	MMD, ICH
miR-340-5p	MMD, ICH
miR-34a-5p	MMD, ICH
miR-363-3p	MMD, ICH
miR-574-5p	MMD, ICH
let-7e-5p	CCM
miR-139-3p	CCM
miR-20b-5p	CCM
miR-216a-3p	CCM
miR-217	CCM
miR-323-3p	CCM
miR-335-3p	CCM
miR-3472a	CCM
miR-369-5p	CCM
miR-410-3p	CCM
miR-425-5p	CCM
miR-487b-3p	CCM
miR-493-3p	CCM
miR-493-5p	CCM
miR-1180-3p	CCM
miR-144-5p	CCM
miR-151b	CCM
miR-16-5p	CCM
miR-181a-2-3p	CCM
miR-182-5p	CCM
miR-30d-5p	CCM
miR-370-3p	CCM
miR-4732-3p	CCM
miR-629-5p	CCM
miR-660-5p	CCM
miR-7706	CCM
miR-95-3p	CCM
miR-137	AVM
miR-195*	AVM
miR-204-3p	AVM
miR-199a-5p	AVM
miR-3131	AVM
miR-7-5p	AVM
miR-125a-3p	MMD
miR-151a-3p	MMD
miR-6760-5p	MMD
miR-100-5p	MMD
miR-106b	MMD
miR-107	MMD
miR-1306-5p	MMD
miR-142-3p	MMD
miR-142-5p	MMD
miR-196a2	MMD
miR-196b-5p	MMD
miR-197-3p	MMD
miR-199a-3p	MMD
miR-22-3p	MMD
miR-29b-3p	MMD
miR-328-3p	MMD
miR-3679-5p	MMD
miR-421	MMD
miR-423-5p	MMD
miR-424-5p	MMD
miR-4270	MMD
miR-485-3p	MMD
miR-487-3p	MMD
miR-489-3p	MMD
miR-499	MMD
miR-582-5p	MMD
miR-6165	MMD
miR-6722-3p	MMD
miR-6807-5p	MMD
miR-7641-3p	MMD
let-7a	ICH
let-7c-5p	ICH
let-7g-5p	ICH
miR-124	ICH
miR-106a-5p	ICH
miR-106b-5p	ICH
miR-125b-2-3p	ICH
miR-10b	ICH
miR-1199-5p	ICH
miR-122-3p	ICH
miR-133b	ICH
miR-140-5p	ICH
miR-144	ICH
miR-124-3p	ICH
miR-155	ICH
miR-181a	ICH
miR-126-3p	ICH
miR-126a-3p	ICH
miR-194-5p	ICH
miR-129-5p	ICH
miR-23a-3p	ICH
miR-1298-5p	ICH
miR-24-1-5p	ICH
miR-132	ICH
miR-133a-5p	ICH
miR-133b-3p	ICH
miR-326	ICH
miR-134	ICH
miR-135a-5p	ICH
miR-137-3p	ICH
miR-138-5p	ICH
miR-139	ICH
miR-140-3p	ICH
miR-141-3p	ICH
miR-7038-5p	ICH
miR-7047-5p	ICH
miR-142a-3p	ICH
miR-731	ICH
miR-766-3p	ICH
miR-107-3p	ICH
miR-142a-5p	ICH
miR-7080-5p	ICH
miR-491-5p	ICH
miR-700-5p	ICH
miR-143	ICH
miR‐143‐3p	ICH
miR-145-5p	ICH
miR-146a-3p	ICH
miR-146a-5p	ICH
miR-147-3p	ICH
miR-148a-5p	ICH
miR-148b	ICH
miR-150-3p	ICH
miR-150-5p	ICH
miR-152	ICH
miR-181b	ICH
miR-181b-5p	ICH
miR-181c	ICH
miR-192	ICH
miR-195-5p	ICH
miR-200c-5p	ICH
miR-203	ICH
miR-204-5	ICH
miR-21	ICH
miR-214-3p	ICH
miR-21-5p	ICH
miR-216a-5p	ICH
miR-219a-2-3p	ICH
miR-21a-3p	ICH
miR-21a-5p	ICH
miR-222	ICH
miR-223	ICH
miR-223-3p	ICH
miR-23b	ICH
miR-26a	ICH
miR-26a-5p	ICH
miR-27a-3p	ICH
miR-27a-5p	ICH
miR-27b	ICH
miR-297a	ICH
miR-29a	ICH
miR-29a-3p	ICH
miR-29b	ICH
miR-301a-3p	ICH
miR-30c-2	ICH
miR-30c-5p	ICH
miR-30e-5p	ICH
miR-331-3p	ICH
miR-342-5p	ICH
miR-34b-3p	ICH
miR-34b-5p	ICH
miR-34c-5p	ICH
miR-362-3p	ICH
miR-367	ICH
miR-378a-5p	ICH
miR-383	ICH
miR-383-3p	ICH
miR-384-5p	ICH
miR-451	ICH
miR-486a-3p	ICH
miR-486a-5p	ICH
miR-486b-3p	ICH
miR-486b-5p	ICH
miR-488	ICH
mIR-494	ICH
miR-503	ICH
miR-506	ICH
miR-5100	ICH
miR-5121	ICH
miR-526b-5p	ICH
miR-541-5p	ICH
miR-575	ICH
miR-590-5p	ICH
miR-6838-5p	ICH
miR-7	ICH
miR-709	ICH
miR-760-3p	ICH
miR-770-3p	ICH
miR-9-3p	ICH
let-7d-3p	ICH
let-7f-2	ICH
let-7i	ICH
miR-101-3p	ICH
miR-106b-3p	ICH
miR-1183	ICH
miR-1202	ICH
miR-122	ICH
miR-1249	ICH
miR‐127‐3p	ICH
miR-1290	ICH
miR‐1‐3p	ICH
miR-145	ICH
miR‐145‐3p	ICH
miR-150	ICH
miR-17-3p	ICH
miR-186-5p	ICH
miR-19b-3p	ICH
miR-210-5p	ICH
miR-221	ICH
miR-233	ICH
miR-29c	ICH
miR‐30a‐5p	ICH
miR-3183	ICH
miR‐320d	ICH
miR-324-3p	ICH
miR-33b-5p	ICH
miR-34c-3p	ICH
miR-365	ICH
miR-3689d-1	ICH
miR-378c	ICH
miR-378d	ICH
miR-378e	ICH
miR-378i	ICH
miR-3937	ICH
miR-424-3p	ICH
miR-4288	ICH
miR-4450	ICH
miR-4514	ICH
miR-4658	ICH
miR-4707	ICH
miR-4741	ICH
miR-4760-3p	ICH
miR‐483‐5p	ICH
miR-485-5p	ICH
miR-522	ICH
miR-532-5p	ICH
miR-586	ICH
miR-874	ICH
miR-92a-1-3p	ICH
